# Supplementary material for: Exposure of the inner mitochondrial membrane triggers apoptotic mitophagy
Source: Cell Death Differ. 2024 Feb 23;31(3):335–47. doi: 10.1038/s41418-024-01260-2 (PMC10923902; doi:10.1038/s41418-024-01260-2)
Supplement: Supplementary file 15 — Supplementary Table 1 [file 41418_2024_1260_MOESM15_ESM.xlsx]

## Sheet: Sheet1
	Target	Guide	Guide ID#
	Atg14	CGGCGAGTGGTGTTGCACAG	2
		CACAGACCCATCTTCCAGAG	3
	Fip200	ACAAGTACACGTGGAAACGA	1
		CTAACAGCTCTATTACAAGG	2
	Fundc1	CTACCATAGGTCCGGAACTG	3
	Mcl1	GATCATCTCGCGCTACTTGC	1
		GGAGCAGGCGACCGGCTCCA	2
